# Supplementary material for: Immune responses in Omicron SARS-CoV-2 breakthrough infection in vaccinated adults
Source: Nat Commun. 2022 Jul 18;13:4165. doi: 10.1038/s41467-022-31888-y (PMC9293966; doi:10.1038/s41467-022-31888-y)
Supplement: Supplementary file 3 — Source data [file 41467_2022_31888_MOESM3_ESM.xlsx]

## Sheet: Fig. 1b
% Markers in Multimers
	CD27	CD38	CD45RO	CD57	CD95	CD127	CD161	CD244	CRACC	CXCR5	PD-1	GPR56	HLA-DR	TIM-3	KLRG1	TIGIT
CMV-specific CD8 T cells HD	19.8	14.3	7.27	11.6	96.6	29.9	0.69	75.2	98.4	0	92.8	28.3	95	80.2	89.1	16.9
	64	52	32	0	76	56	8	44	68	4	48	40	60	32	56	8
	0	0	0	6.25	0	54.7	0	12.5	64.1	0	10.9	45.3	70.3	23.4	7.81	0
	0	0	0	8.22	0	64.4	0	26	58.9	0	19.2	37	69.9	19.2	13.7	0
	33.3	1.75	35.1	15.8	78.9	40.4	0	96.5	96.5	0	61.4	47.4	93	70.2	47.4	22.8
EBV-specific CD8 T cells HD	79.2	16.7	12.5	8.33	25	70.8	12.5	45.8	50	4.17	25	12.5	87.5	16.7	29.2	4.17
	20	40	40	20	100	20	20	80	80	0	80	100	100	20	60	0
	40	23.3	56.7	0	80	63.3	23.3	30	73.3	3.33	60	30	80	30	46.7	0
	55.6	33.3	11.1	0	55.6	44.4	22.2	11.1	66.7	11.1	55.6	22.2	55.6	33.3	22.2	33.3
	87.5	43.8	50	0	62.5	75	12.5	12.5	62.5	0	37.5	18.8	93.8	31.2	31.2	6.25
	100	16.7	33.3	0	50	50	16.7	16.7	16.7	0	0	0	50	0	16.7	0
SARS-CoV-2 Spike-specific CD8 T cells HD	93.3	26.7	40	0	60	73.3	0	40	33.3	0	33.3	20	13.3	13.3	40	33.3
	11.5	0.91	37.8	9.87	31.1	63.3	12.1	52.7	66.4	2.38	47.5	25.4	52.8	4.02	69.1	41
	32.3	22.6	48.4	3.23	77.4	83.9	0	19.4	87.1	3.23	83.9	83.9	41.9	3.23	83.9	61.3
	38.9	0	55.6	22.2	77.8	61.1	22.2	77.8	88.9	0	27.8	50	33.3	5.56	83.3	38.9
	58	5.8	42	5.8	72.5	33.3	7.25	63.8	78.3	1.45	37.7	37.7	5.8	10.1	62.3	79.7
	71.4	6.35	36.5	0	50.8	76.2	38.1	23.8	39.7	9.52	30.2	3.17	3.17	25.4	54	71.4
	73.7	5.26	26.3	10.5	36.8	63.2	26.3	26.3	31.6	10.5	10.5	10.5	10.5	26.3	26.3	68.4
	58.8	47.1	41.2	0	70.6	64.7	20.6	29.4	41.2	8.82	35.3	50	17.6	20.6	47.1	41.2
	73.3	53.3	26.7	0	40	73.3	20	13.3	33.3	6.67	40	33.3	6.67	13.3	53.3	26.7
	85	35	45	5	60	95	15	15	60	0	40	20	20	10	65	35
	93	3.88	38	1.55	49.6	79.8	6.98	78.3	73.6	0	31	6.98	5.43	23.3	70.5	39.5
	0	0	0	2.56	0	25.6	0	20.5	46.2	0	20.5	12.8	23.1	0	53.8	5.13
	0	0	0	8.93	0	46.4	0	19.6	48.2	0	14.3	8.93	26.8	0	58.9	5.36
	52.4	9.52	42.9	14.3	61.9	52.4	19	81	85.7	0	33.3	71.4	33.3	14.3	71.4	57.1
	81.6	36.8	63.2	5.26	86.8	52.6	0	42.1	57.9	0	39.5	34.2	18.4	21.1	26.3	52.6
	54.7	34.3	72.8	38.7	67.9	48.9	1.46	65.5	86.9	0.91	10.6	64.4	20.1	16.1	75.2	57.7
	0	0.047	1.02	14.8	0.63	41.9	2.9	53.1	83.7	1.88	44.2	31.9	44.5	1.74	75.5	63.7
	83.3	16.7	33.3	0	33.3	66.7	0	16.7	33.3	0	0	16.7	0	0	33.3	16.7
CMV-specific CD8 T cells BTI Omicron	17.7	25.2	56.6	0	93.4	54	0	31	91.2	0	96.9	10.2	97.8	16.8	51.8	15
	91.2	8.82	64.7	0	91.2	91.2	5.88	14.7	61.8	0	26.5	5.88	88.2	44.1	41.2	20.6
	54.5	36.4	36.4	27.3	72.7	63.6	18.2	27.3	63.6	9.09	45.5	45.5	63.6	54.5	72.7	36.4
	77.3	49.3	65.3	10.7	89.3	81.3	8	16	77.3	4	20	17.3	45.3	26.7	57.3	17.3
	46.7	6.67	20	0	73.3	20	6.67	40	60	0	46.7	0	80	0	46.7	0
	69.2	53.1	74.9	5.21	95.7	47.9	14.2	28	97.2	0	78.7	29.4	89.6	77.7	82.9	27.5
	30.8	23.1	69.2	0	84.6	46.2	23.1	61.5	46.2	0	38.5	61.5	76.9	53.8	38.5	7.69
	11.7	1.67	90	10	100	78.3	3.33	48.3	95	0	90	18.3	98.3	48.3	10	13.3
	0	0	0	2.33	0	57	0	64	41.9	0	34.9	74.4	51.2	22.1	23.3	12.8
	42	5.84	78.8	21.9	98.2	78.5	2.19	58	93.8	0	49.3	39.4	94.2	69.3	70.1	11.7
	0	0	0	11.1	0	72.2	0	61.1	44.4	5.56	38.9	66.7	27.8	22.2	22.2	22.2
	40	80	60	0	100	20	40	20	100	0	80	40	80	80	100	60
CMV-specific CD8 T cells BTI Delta	31.6	12.6	72.6	8.42	86.3	56.8	3.16	60	60	5.26	8.42	73.7	50.5	75.8	91.6	10.5
	6.25	3.12	84.4	3.12	84.4	68.8	3.12	81.2	28.1	0	3.12	59.4	43.8	71.9	46.9	18.8
	17.5	5.83	60.2	30.1	95.1	60.2	3.88	83.5	75.7	0	86.4	31.1	98.1	47.6	88.3	3.88
	41	3.28	82	27	80.3	34.4	2.46	83.6	94.3	0	84.4	43.4	78.7	52.5	76.2	18
	12.5	0.58	84	49.1	89.5	39	1.45	96.5	82.3	0	85.8	63.1	88.1	84.3	83.4	7.85
	5.64	21.8	57.7	33.6	99.5	30.5	1.54	97.2	93.3	0.26	92.6	53.1	91	44.1	98.2	6.15
	27.3	18.2	18.2	36.4	90.9	18.2	0	45.5	54.5	36.4	72.7	54.5	54.5	72.7	0	9.09
	70.6	17.6	70.6	58.8	41.2	88.2	11.8	58.8	35.3	0	82.4	88.2	35.3	35.3	41.2	17.6
	13.3	0	13.3	40	86.7	6.67	0	33.3	46.7	26.7	93.3	13.3	86.7	80	40	0
	58.3	8.33	83.3	0	75	66.7	8.33	25	58.3	0	41.7	25	83.3	66.7	33.3	8.33
	29.5	3.39	86.4	31.7	51.3	25.2	7.02	85.5	99	0	93	24.9	82.6	79.7	11.6	29.1
	32.4	13.5	75.7	54.1	73	27	13.5	86.5	94.6	0	94.6	51.4	78.4	97.3	62.2	18.9
EBV-specific CD8 T cells BTI Omicron	90.9	27.3	36.4	9.09	63.6	81.8	9.09	18.2	45.5	0	18.2	9.09	81.8	27.3	45.5	27.3
	50	31.2	31.2	6.25	68.8	56.2	6.25	6.25	56.2	0	25	12.5	93.8	31.2	50	0
	75	12.5	37.5	0	62.5	62.5	25	12.5	62.5	0	12.5	12.5	100	25	50	0
	61.3	48.4	29	12.9	51.6	64.5	16.1	25.8	64.5	3.23	35.5	38.7	93.5	22.6	51.6	0
	63.2	52.6	31.6	26.3	68.4	52.6	15.8	10.5	57.9	5.26	42.1	26.3	78.9	31.6	36.8	5.26
	72.7	54.5	9.09	0	27.3	72.7	18.2	9.09	18.2	0	0	0	81.8	18.2	9.09	9.09
	70.4	48.1	88.9	18.5	96.3	48.1	11.1	59.3	100	3.7	55.6	59.3	100	77.8	55.6	0
	21.7	13	73.9	8.7	95.7	43.5	8.7	47.8	91.3	0	60.9	60.9	100	82.6	87	0
	85.3	8.82	82.4	0	79.4	73.5	5.88	55.9	85.3	0	11.8	58.8	94.1	76.5	73.5	2.94
	72	13.1	87.9	2.8	97.2	67.3	16.8	20.6	92.5	5.61	46.7	29	98.1	71	73.8	0
	91.7	25	91.7	0	91.7	50	16.7	8.33	83.3	8.33	25	41.7	100	83.3	58.3	0
	80.8	23.5	82.5	4.7	97.9	63.2	6.41	41	94	3.42	20.5	47.9	97.9	68.8	62.8	0.85
EBV-specific CD8 T cells BTI Delta	100	35.7	50	7.14	57.1	64.3	0	28.6	42.9	0	0	35.7	78.6	50	100	7.14
	55.6	7.41	77.8	11.1	66.7	63	7.41	48.1	63	0	44.4	55.6	96.3	74.1	66.7	3.7
	86.4	31.8	97	1.52	97	37.9	19.7	59.1	97	7.58	15.2	63.6	97	69.7	48.5	0
ORF/N-specific CD8 T cells BTI Omicron	58	31	52	0	72.5	26	26	39	83.5	1	67.5	17.5	66.5	35.5	66.5	26.5
	81.2	29.2	24.3	0.18	49.6	54.2	21.8	25.2	47.4	0.18	19.5	11.3	29.2	27.9	25.8	34.7
	82.2	30.6	49	1.27	70.7	50.3	28.7	42	62.4	1.27	22.3	21.7	47.1	51	34.4	17.8
	81.2	14.6	70.8	4.17	87.5	85.4	12.5	43.8	66.7	0	14.6	20.8	45.8	62.5	56.2	18.8
	65.6	40.5	48.1	0	84.7	22.9	21.4	32.8	63.4	1.53	45.8	27.5	48.9	46.6	35.1	31.3
	65.4	24.4	70.5	12.8	91	66.7	17.9	48.7	57.7	0	19.2	29.5	42.3	56.4	32.1	29.5
	70	73	83.5	0	97.2	17.8	53.2	56.2	39.8	0	24.2	70	11.2	66.5	19.5	38.5
	73.7	12	73.1	4.75	91.8	74.1	22.2	59.8	73.7	1.27	22.8	22.8	51.6	63.3	53.5	16.5
	55.3	22.3	60.2	10.7	80.6	59.2	24.3	76.7	72.8	0	35	41.7	48.5	49.5	36.9	22.3
	93.8	18.8	81.2	0	87.5	87.5	75	18.8	31.2	31.2	6.25	12.5	56.2	31.2	25	37.5
	67.6	20.6	70.6	5.88	82.4	73.5	70.6	47.1	23.5	47.1	26.5	29.4	35.3	47.1	64.7	67.6
	90.5	38.1	66.7	9.52	81	47.6	61.9	9.52	19	28.6	14.3	14.3	19	57.1	19	33.3
	75.9	40.7	88.9	1.85	100	25.9	20.4	64.8	79.6	0	18.5	72.2	25.9	83.3	51.9	38.9
	9.09	13.6	45.5	0	81.8	31.8	13.6	50	50	0	27.3	18.2	36.4	31.8	68.2	40.9
	100	15.4	92.3	0	100	23.1	76.9	23.1	46.2	0	0	46.2	15.4	61.5	53.8	53.8
	72.7	48.5	75.8	0	97	30.3	45.5	63.6	66.7	0	21.2	48.5	30.3	72.7	54.5	15.2
	50	45.5	82.1	0.89	93.8	17	39.3	68.8	61.6	0	23.2	58.9	8.04	74.1	51.8	34.8
	0.19	0	0	1.88	0	44.3	14.3	41.6	34.5	0.19	0.19	36.3	76.3	36.5	1.51	0.56
	70.3	56.6	78.6	1.1	94.5	48.4	46.7	78	66.5	0	19.8	63.7	67.6	73.6	33.5	41.8
	0	0	0.27	1.87	0.27	56.8	26.1	60.5	12.3	0	0	26.1	82.7	26.7	4	0
ORF/N-specific CD8 T cells BTI Delta	27.8	11.1	77.8	22.2	88.9	33.3	72.2	83.3	55.6	5.56	38.9	100	44.4	77.8	33.3	27.8
	33.3	5.56	88.9	0	88.9	66.7	72.2	77.8	88.9	22.2	44.4	77.8	66.7	88.9	50	33.3
	27.3	9.09	54.5	18.2	45.5	27.3	72.7	45.5	72.7	0	54.5	81.8	45.5	72.7	36.4	18.2
	21.4	9.52	33.3	19	78.6	21.4	78.6	78.6	66.7	0	54.8	38.1	35.7	52.4	21.4	23.8
	70	10	90	10	90	30	70	100	70	0	40	40	80	70	70	20
	50	10.5	57.3	25.8	74.2	40.3	72.6	91.9	79.8	0.81	44.4	37.1	54.8	58.9	30.6	24.2
	83.7	69.8	88.4	0	93	14	58.1	86	51.2	0	14	76.7	14	88.4	30.2	32.6
	88.2	35.3	58.8	0	52.9	11.8	29.4	82.4	29.4	0	5.88	47.1	17.6	52.9	23.5	47.1
SARS-CoV-2 Spike-specific CD8 T cells BTI Omicron	95.2	38.1	100	0	90.5	19	0	0	42.9	0	85.7	14.3	71.4	28.6	28.6	90.5
	100	0	57.1	0	85.7	42.9	0	71.4	42.9	0	71.4	14.3	57.1	28.6	42.9	42.9
	91.9	45.2	69.4	0	83.9	22.6	3.23	1.61	48.4	0	77.4	19.4	58.1	43.5	27.4	48.4
	82	40	76	4	96	54	4	26	68	0	70	20	46	18	84	56
	77.8	22.2	33.3	0	44.4	55.6	11.1	66.7	22.2	0	33.3	0	22.2	22.2	22.2	33.3
	57.9	26.3	65.8	0	89.5	39.5	7.89	31.6	71.1	0	68.4	15.8	57.9	26.3	39.5	44.7
	29.3	22	31.7	4.88	82.9	51.2	2.44	7.32	41.5	0	53.7	26.8	19.5	14.6	73.2	53.7
	83	57.4	80.9	0	97.9	31.9	0	25.5	55.3	0	87.2	12.8	57.4	10.6	48.9	63.8
	55	30	51.7	5	96.7	58.3	5	11.7	20	0	68.3	25	28.3	16.7	48.3	18.3
	77.8	40.2	60.7	12	76.9	62.4	23.1	7.69	47.9	7.69	40.2	18.8	18.8	22.2	59	26.5
	10.6	51.4	88.1	39.8	99.1	11.6	1.09	23.8	86.2	0.16	5.94	97.7	13	35	97	43.4
	52	18.4	4.61	0.66	66.7	25.4	3.29	60.7	95.4	0	12.7	77.6	5.48	26.3	86.6	81.8
	71.4	71.4	71.4	0	71.4	28.6	0	14.3	57.1	0	57.1	28.6	57.1	42.9	57.1	42.9
	44.4	22.2	44.4	0	77.8	77.8	11.1	22.2	33.3	0	66.7	22.2	44.4	22.2	66.7	33.3
	44.6	4.85	52	0.42	70.5	48.6	20.7	68.8	84.7	2.76	38.9	26.4	24.9	5.18	74.3	53.5
	40	0	80	5	85	30	10	80	100	10	40	40	15	5	95	65
	0	0	0	3.12	0	57.3	0	54.2	39.6	0	20.8	22.9	70.8	19.8	45.8	22.9
	59.4	9.84	59	2.87	88.9	56.1	4.51	82.8	91	2.46	42.6	39.3	34.8	7.79	87.3	72.1
	0	0	11.5	0	7.69	69.2	3.85	61.5	23.1	3.85	30.8	15.4	61.5	26.9	34.6	30.8
SARS-CoV-2 Spike-specific CD8 T cells BTI Delta	54.5	12.1	51.5	6.06	69.7	51.5	9.09	78.8	72.7	0	51.5	45.5	42.4	9.09	72.7	66.7
	47.9	3.19	50.7	3.3	77.9	43	18.2	81.6	91.2	0.68	35.5	22.3	19.9	7.39	70.4	64.4
	52.1	2.41	64.6	2.53	75.3	58.1	19.9	81.7	89.3	6.31	54.9	22.5	33.1	9.07	70	59.8
	30.2	3.44	79	26.8	70.7	51.6	16.8	86.8	72.1	2.87	71.7	49.1	59.8	14.9	67.9	72.3
	48	7.56	77.2	10.1	78.6	59.6	7.52	77.2	73.5	3.47	72.2	18.4	59.8	12.1	64	87.3
	19.7	5.67	73.2	7.21	73.9	55.7	9.46	79.7	55.6	0.12	56	25.9	36.4	18.4	52.6	46.8
	46.7	26.7	73.3	0	73.3	33.3	13.3	66.7	73.3	0	66.7	6.67	53.3	40	40	73.3
	66.7	17.7	58.3	7.29	82.3	47.9	11.5	70.8	67.7	4.17	49	14.6	17.7	5.21	61.5	75
	63.2	15.8	42.1	5.26	63.2	68.4	10.5	42.1	42.1	0	31.6	26.3	5.26	0	47.4	89.5
	71.6	43.2	73	8.11	79.7	41.9	12.2	55.4	47.3	12.2	52.7	32.4	48.6	18.9	41.9	81.1
	91.1	20	31.1	6.67	40	55.6	2.22	55.6	33.3	6.67	31.1	11.1	17.8	15.6	31.1	97.8
	56.2	10.8	67	16.7	71.4	48.8	8.37	75.9	60.6	11.3	65	36.5	54.2	8.37	59.6	71.9
	28.6	21.7	65.2	16.8	81.4	34.2	4.35	80.7	74.5	0.62	52.8	50.3	33.5	9.32	62.1	84.5
	17.2	4.46	10.2	56.1	75.8	29.3	0.64	90.4	74.5	1.91	8.28	79.6	19.1	21.7	78.3	34.4
	7.9	14.7	17.1	64.3	91.5	10.2	1.65	96.1	89.7	2.2	5.09	93.7	46.2	16.3	78.3	19.5
	26.4	5.66	29.2	37.7	77.4	32.5	2.83	88.2	80.2	0.47	12.3	75.9	25.5	18.9	79.7	74.5
	91.1	15.6	24.4	6.67	40	64.4	0	71.1	55.6	0	44.4	13.3	8.89	15.6	35.6	40
	83.1	7.36	14.7	10.8	56.7	56.7	0.87	84.8	66.2	0	21.2	23.4	12.1	13.4	41.6	83.1
	10	1.18	17.5	50.9	51.4	19.6	2.23	96.5	87.9	0.35	24.6	92	52.5	20	85.7	77.6
	42.8	3.4	56.8	11.2	73.8	47.4	5.2	81.4	86.8	0	39.2	24.8	39	9.8	78.4	74.6
	34.4	16.9	32.5	34.4	72.1	37.7	5.19	78.6	74.7	1.3	23.4	57.8	33.1	18.8	39	61.7
	43.1	1.58	27.7	34.8	53	37.5	16.6	80.2	87.4	0	47.4	57.3	13.8	27.7	89.3	46.2
	77.3	3.78	39.7	11.8	58.4	55.9	1.05	77.1	76.5	0.42	26.7	23.1	10.3	21.6	47.3	81.5

## Sheet: Fig.1d
Frequency of Antigen-specific CD8 T cells (%)	CMV Omicron	CMV HD	CMV Delta	EBV Omicron	EBV HD	EBV Delta	Spike Omicron	Spike HD	Spike Delta	ORF/N Omicron	ORF/N Delta
A0101/ A1101 Omicron BTI							0.042			0.29
							0.033			0.32
										0.8
										0.37
										0.88
							0.05			0.14
	0.39						0.11			0.23
	0.071						0.1			0.16
							0.026			1.16
A0201 Omicron BTI				0.067
				0.039			0.099
	0.099			0.025			0.15			0.028
				0.022			0.13			0.044
	0.016			0.012
	0.021			0.06			0.12			0.066
A2402 Omicron BTI
							1.29
							1.33
B0702 Omicron BTI				0.15			0.04			0.31
				0.067			0.026			0.064
	0.48									0.029
	0.04			0.1			3.69			0.1
				0.29						0.31
	0.78			0.16			0.26
	0.21						0.23			1.28
	0.52			0.45			0.47			0.35
	0.077						0.11			1.6
	0.27
A0101/ A1101 Delta BTI									0.045
									1.13		0.023
									1.3		0.027
									1.13		0.024
			0.2						5
			0.041						1.09		0.054
									0.041		0.028
									0.11		0.15
A0201 Delta BTI			0.64						0.12
			0.17						0.1
						0.029			0.092
			0.48			0.037			0.28
			0.84						0.34
A2402 Delta BTI									0.63
			0.016						4.79
			0.025						0.32
									0.09
									0.3
			0.019						1.85
			0.019						0.78
									0.29
									0.57
									0.63
B0702 Delta BTI			0.54			0.086					0.056
			0.068								0.031
A0101/ A1101 HD								0.03
A0201 HD	1.7				0.031			0.04
	0.026				0.032			0.036
					0.029			0.048
					0.031			0.11
					0.029			0.037
								0.084
A02402 HD								0.042
								0.12
		0.43
B0702 HD		0.089			0.012			0.012

## Sheet: Fig. 1e
		Unstimulated				SARS-CoV-2 Spike stimulation
	% of CD8 T cells	CD137+ IFNg+	CD137+ TNF+	TNF+/-IFN+/-		CD137+ IFNg+	CD137+ TNF+	TNF+/-IFN+/-
	HD Vaccinated	0.035	0.07	0.37		0.14	0.1	0.43
		0.011	0.03	0.29		0.049	0.071	0.38
		0.00304	0.012	0.39		0.055	0.028	0.37
		0.034	0.036	0.27		0.02	0.02	0.4
		0.00558	0.017	0.38		0.022	0.031	0.18
		0.00476	0.019	0.38		0.015	0.019	0.42
		0.00174	0.00174	0.11		0.048	0.014	0.24
		0.00226	0.014	0.41		0.019	0.017	0.66
		0.00724	0.014	0.11		0.016	0.00518	0.12
		0.00184	0.00552	0.083		0.000848	0.00721	0.14
		0	0.00978	0.059		0.015	0.00746	0.06
		0.00175	0.019	0.18		0.00797	0.022	0.16
		0	0	0.24		0.037	0.012	0.2
		0.00176	0.00528	0.56		0.096	0.098	0.57
		0.024	0.027	0.62		0.14	0.037	0.63
		0.00554	0.011	0.23		0.00477	0.013	0.19
		0.019	0.029	0.34		0.034	0.051	0.45
		0.016	0.049	0.91		0.00415	0.05	1.27
		0.00481	0.069	0.16		0.015	0.13	0.21
		0.012	0.069	0.16		0.00194	0.1	0.16
		0.024	0.11	0.18		0.00641	0.1	0.16
		0.00674	0.02	0.081		0.056	0.026	0.21
		0.00293	0.012	0.091		0.00405	0.024	0.21
	Omicron BTI	0.017	0.26	0.3		0.019	0.22	0.27
		0.027	0.078	0.15		0.015	0.045	0.16
		0.019	0.053	0.12		0.00338	0.057	0.11
		0.012	0.079	0.16		0.043	0.13	0.26
		0.047	0.13	0.3		0.038	0.16	0.31
		0	0.062	0.19		0.022	0.19	0.33
		0.038	0.11	0.49		0.14	0.14	0.59
		0.049	0.12	0.39		0.064	0.13	0.89
		0.047	0.2	1.03		0.12	0.23	1.42
		0.00652	0.079	0.68		0.078	0.25	1.48
		0.045	0.11	0.6		0.12	0.27	1.14
		0.014	0.038	0.68		0.054	0.12	1.34
	Delta BTI	0.05	0.15	0.39		0.38	0.43	0.87
		0.014	0.073	0.25		0.015	0.11	0.42
		0.012	0.055	0.37		0.024	0.079	0.44
		0.00646	0.048	0.16		0.02	0.088	0.25
		0.0015	0.012	0.14		0.019	0.046	0.26
		0.00584	0.00779	0.095		0.026	0.036	0.17
		0.00855	0.033	0.2		0.037	0.025	0.19
		0.00332	0.029	0.22		0.023	0.051	0.29
		0.017	0.053	0.24		0.048	0.092	0.31
		0.0075	0.063	0.34		0.054	0.027	0.28
		0.072	0.12	0.37		0.056	0.063	0.42
		0.00249	0.045	0.25		0.067	0.056	0.29
		0.00579	0.042	0.29		0.04	0.047	0.36
	Convalescent	0.062	0.065	0.8		0.3	0.15	0.96
		0.01	0.033	0.51		0.37	0.27	1.27
		0.025	0.034	1.19		0.046	0.058	0.77
		0.00478	0.045	0.94		2.79	0.77	3.73
		0.00701	0.036	1.04		2.6	1.33	3.66
		0.018	0.043	0.67		0.05	0.069	0.91
		0.018	0.041	0.71		0.044	0.032	0.54
		0.027	0.024	0.59		0.36	0.23	1.24
		0.00242	0.015	0.41		1.84	1.32	2.4
		0.0077	0.031	0.63		2.07	1.11	2.88
		0.034	0.073	0.3		0.22	0.22	0.52
		0.00937	0.03	0.3		0.24	0.14	0.55
		0.012	0.027	0.2		0.031	0.044	0.21
		0.028	0.08	0.41		0.07	0.11	0.42
		0.054	0.016	0.5		0.097	0.042	0.51
		0.024	0.00609	0.19		0.069	0.049	0.28

## Sheet: Fig.1f
% SARS-CoV-2 specific CD8 T cells	HD Spike WT	Omicron Spike WT	Delta Spike WT	Convalescent Spike WT	HD M/N/O	Omicron M/N/O	Delta M/N/O	Convalescent M/N/O	HD SARS-CoV-2	Omicron SARS-CoV-2	Delta SARS-CoV-2	Convalescent SARS-CoV-2
	0.06	0.1	0.07	2.08	0.01	0.159	0.001	0.29	0.28	0.19	0.05	0.16
	0.09	0.01	0.45	0.07	0.02	0.089	0.1	0.14	0.005	0.18	0.26	0.76
	0.005	0.66	0.2	0.14	0.05	0.27	0.09	0.26	0.005	0.02	0.32	2.79
	0.13	0.14	0.05	0.005	0.01	0.07	0.04	0.01	0.28	0.24	0.005	2.62
	0.005	0.005	0.005	0.005	0.005	0.42	0.005	0.005	0.43	0.01	0.005	0.24
	0.04	0.5	0.16	0.005	0.01	0.34	0.14	0.005	0.005	0.29	0.005	0.65
	0.06	0.01	0.14	2.09	0.17	0.01	0.09	0.33		0.01	0.005	1.99
	0.25	0.39	0.005	0.005	0.01	0.55	0.005	0.16		0.51	0.005	2.25
	0.001	0.005	0.48	0.005	0.07	0.005	0.03	0.005		0.03	0.14	0.22
	0.001	0.8	0.005	0.129	0.071	0.02	0.005				0.28	0.25
	0.001	0.1	0.06	0.119	0.001	0.43	0.005				0.21	0.09
	0.001	0.54	0.005		0.17	0.005
	0.01				0.001	0.42
	0.01				0.02
	0.005				0.005
	0.11				0.001
	0.01				0.001
	0.05				0.001
	0.057				0.01
	0.05				0.037
	0.005				0.33
	0.005				0.01
	0.36				0.04
	0.005				0.56
					0.01
					0.005

## Sheet: Fig.1g
	% Spike CD8	% non-Spike CD8
HD Vaccinated	0.05	0.01
	0.005	0.04
	0.005	0.005
	0.36	0.01
	0.06	0.01
	0.09	0.02
	0.005	0.05
	0.13	0.01
	0.005	0.005
	0.04	0.01
	0.25	0.07
	0.01	0.005
	0.05	0.01
	0.005	0.071
	0.005	0.005
	0.005	0.005
	0.01	0.02
	0.01	0.005
	0.005	0.005
	0.11	0.005
Omicron BTI	0.005	0.01
	0.01	0.005
	0.005	0.02
	0.1	0.005
	0.01	0.07
	0.14	0.34
	0.1	0.27
	0.5	0.55
	0.39	0.005
	0.8	0.43
	0.54	0.42
	0.66	0.42
Delta BTI	0.07	0.005
	0.45	0.1
	0.2	0.09
	0.05	0.04
	0.005	0.005
	0.16	0.14
	0.14	0.09
	0.005	0.005
	0.005	0.03
	0.06	0.005
	0.005	0.005
Convalescent 2020/2021	2.08	0.29
	0.07	0.14
	0.14	0.26
	0.005	0.01
	0.005	0.005
	0.005	0.005
	2.09	0.33
	0.005	0.16
	0.005	0.005

## Sheet: Fig. 2b
		% TFH / CD4 T cells
	HD vaccinated	11.6
		10.7
		8.72
		7.47
		5.27
		14.5
		8.47
		5.39
		7.42
	Omicron BTI	6.4
		5.53
		7.62
		3.85
		11.5
		4.94
		3.99
		1.88
		7.3
		5.43
		2.35
		1.15
		4.99
	Delta BTI	9.37
		4.09
		9.17
		4.7
		3.79
		1.94
		9.39
		11.6
		3.67
		6.32
		7.78
		7.55

## Sheet: Fig. 2c
	% Markers / TFH	CD95+	HLA-DR+	CXCR3+	CCR4+	PD-1+	CCR6+
	HD vaccinated	78.7	0.44	32	8.17	23.9	15.4
		85.8	0.44	28.5	11.2	34	15.2
		73.6	0.31	33	4.49	27	11.8
		79.7	7.81	21.1	11.7	23.4	28.1
		71.3	0.58	39.8	5.26	38.6	16.4
		82.9	1.06	33.8	10.4	16.4	21.2
		85.2	0.64	39.1	11.4	34.4	18.7
		73.4	0.32	23.9	17.3	27.7	16.7
	Omicron BTI	82	1.81	19.7	3.8	29.4	3.81
		88.8	0.37	17.2	6.02	19.3	1.35
		83.4	0.62	26.4	6.44	27	0.89
		81	2.85	21.8	3.26	16.5	3.05
		89.3	3.31	27.7	5.13	22.3	7.01
		85.5	1.68	30	3.94	18.8	2.38
		89.3	2.05	23	4.1	14.8	4.51
		78.8	2.79	9.5	2.79	11.7	3.35
		92.5	1.31	40.3	3.02	23.7	7.49
		84.5	17.6	28.2	7.75	14.1	9.86
		73	60.3	16.7	17.5	13.5	32.5
		91.7	15.7	26.9	4.63	25	22.2
		87.4	2.45	7.94	6.06	11.7	3.32
	Delta BTI	85.1	0.54	19.8	17.8	38.7	7.2
		68.5	0.85	34.2	19.4	34.1	19.9
		89	0.93	20.4	15.3	23	1.87
		77.1	0.76	20.3	16.1	12.5	7.28
		93.9	4.29	13.5	22.7	14.1	5.52
		83.3	2.7	29.5	24.6	24.4	28.5
		86.1	1.17	27.7	21.9	32.7	15.7
		87.6	2.14	24.4	10.6	13.6	5.4
		76.3	0.89	31.2	8.59	19.8	7.7
		72.1	1.94	20.5	22.3	25.9	5.57
		86.6	0.66	24.3	16.7	27	9.12
		66.7	2.6	27.5	12.4	19.4	23.1

## Sheet: Fig. 2d
	% of SARS-CoV-2 specific CD4 T Cells CD154+CD137+			% of SARS-CoV-2 specific CD4 T Cells CD154+TNFα+			% of SARS-CoV-2 specific CD4 T Cells CD154+IFNγ+
	Spike WT	non-Spike	SARS-CoV-2	Spike WT	non-Spike	SARS-CoV-2	Spike WT	non-Spike	SARS-CoV-2
HD vaccinated	0.295	0.005	0.031	0.282	0.01	0.08	0.134	0.01	0.019
	0.005	0.005	0.005	0.032	0.01	0.01	0.032	0.01	0.01
	0.03	0.005	0.02	0.01	0.01	0.01	0.01	0.01	0.01
	0.02	0.005	0.06	0.18	0.05	0.59	0.016	0.035	0.01
	0.08	0.005	0.005	0.05	0.05	0.2	0.033	0.01	0.015
	0.18	0.005	0.05	0.05	0.05	0.42	0.026	0.01	0.01
	0.064	0.024		0.046			0.012	0.014
	0.202	0.027		0.139			0.059	0.013
Omicron BTI	0.37	0.005	0.03	0.14	0.01	0.08	0.12	0.01	0.035
	0.61	0.005	0.22	0.57	0.01	0.15	0.129	0.01	0.053
	0.13	0.005	0.25		0.01	0.08	0.033	0.012	0.01
	0.228	0.005	0.04	0.19	0.01	0.04	0.117	0.01	0.023
	0.3	0.005	0.15	0.33	0.01	0.22	0.117	0.01	0.053
	0.103	0.03	0.005	0.07	0.01	0.02	0.054	0.024	0.01
	0.04	0.12	0.05	0.005	0.18	0.16	0.109	0.01	0.048
	0.05	0.005	0.09	0.17	0.05	0.2	0.062	0.008	0.05
	0.4	0.005	0.19	0.45	0.05	0.36	0.439	0.01	0.18
	0.51	0.005	0.19	0.45	0.05	0.41	0.28	0.01	0.07
	0.49	0.005	0.2	0.28	0.05	0.13	0.278	0.01	0.05
	0.62	0.005	0.35	0.59	0.05	0.21	0.39	0.01	0.19
Delta BTI	0.12	0.01	0.12	0.11	0.01	0.05	0.02	0.01	0.02
	0.22	0.17	0.19	0.24	0.09	0.14	0.06	0.07	0.03
	0.06	0.05	0.25	0.05	0.01	0.2	0.03	0.02	0.03
	0.18	0.02	0.04	0.13	0.01	0.05	0.06	0.01	0.01
	0.01	0.01	0.38	0.05	0.01	0.41	0.03	0.01	0.03
	0.09	0.07	0.2	0.08	0.02	0.08	0.05	0.02	0.02
	0	0.01	0.13	0.01	0.01	0.05	0.03	0.01	0.02
	0.19	0.06	0.58	0.19	0.01	0.56	0.13	0.05	0.12
	0.17	0.18	0.23	0.09	0.05	0.12	0.11	0.08	0.08
	0.1	0.01	0.05	0.09	0.01	0.05	0.06	0.02	0.03
	0.31	0.05	0.2	0.24	0.03	0.19	0.1	0.03	0.07
Convalescent	0.47	0.35	0.29	0.62	0.44	0.289	0.28	0.17	0.13639
	0.1	0.06	0.56	0.12	0.05	0.591	0.05	0.02	0.21202
	0.01	0.05	0.093	0.05	0.05	0.076	0.01	0.01	0.07396
	0.05	0.06	0.79	0.02	0.05	0.69	0.03	0.02	0.45134
	0.05	0.09	0.6	0.05	0.1	0.65	0.03	0.06	0.37163
	0.09	0.13	0.113	0.09	0.12	0.098	0.08	0.06	0.06153
	0.22	0.22	0.06	0.34	0.34	0.04	0.2	0.16	0.07249
	0.01	0.12	0.27	0.04	0.15	0.29	0.05	0.09	0.16306
	0.03	0.05	0.642	0.02	0.05	0.826	0.01	0.02	0.40347
			0.428			0.392			0.2564
			0.161			0.16			0.077
			0.136			0.174			0.081
			0.126			0.135			0.11252
			0.123			0.096			0.07383
			0.103			0.12			0.10485
			0.107			0.115			0.11385

## Sheet: Fig. 2e
% of SARS-CoV-2 specific CD4 T Cells CD154+CD137+	Spike	non-Spike
HD Vaccinated	0.295	0.01
	0.01	0.01
	0.03	0.01
	0.02	0.01
	0.08	0.01
	0.18	0.01
	0.047	0.01
	0.082	0.041
	0.091	0.01
	0.051	0.023
	0.175	0.01
	0.13	0.02
	0.13	0.01
	0.2	0.01
	0.06	0.01
	0.09	0.06
	0.14	0.01
	0.87	0.01
	0.35	0.01
	0.06	0.01
	0.07	0.01
Omicron BTI	0.37	0.01
	0.61	0.01
	0.13	0.01
	0.228	0.01
	0.3	0.01
	0.103	0.03
	0.04	0.12
	0.05	0.01
	0.4	0.01
	0.51	0.01
	0.49	0.01
	0.62	0.01
Delta BTI	0.12	0.01
	0.22	0.17
	0.06	0.05
	0.18	0.02
	0.01	0.01
	0.09	0.07
	0.05	0.01
	0.19	0.06
	0.17	0.18
	0.1	0.01
	0.31	0.05
Convalescent	0.47	0.35
	0.1	0.06
	0.05	0.06
	0.05	0.09
	0.09	0.13
	0.22	0.22
	0.01	0.12
	0.03	0.05

## Sheet: Fig. 3b
% B cells	Spike+ RBD- binding	Spike+ RBD+ binding			IgG anti-RBD (BAU/mL)						% RBD/ Total Spike-Specific B cells
HD vaccinated	0.041	0.012			HD vaccinated	3941					HD vaccinated	23
	0.34	0.27				435						44
	0.12	0.44				6403						79
	0.3	0.46				1061						61
	0.087	0.4				3142						28
	0.15	0.058										37
	0.088	0.052										26
	0.63	0.22										2
	1.18	0.02
Omicron BTI	0.13	0.23			Omicron BTI	6794					Omicron BTI	64
	0.25	0.29				8670						50
	0.2	0.17				13319						46
	0.35	0.23				8480						40
	0.28	0.58				4050						67
	0.032	0.057				3203						64
	0.06	0.028				4800						32
	0.053	0.03				12179						36
	0.32	0.16				12462						33
	0.32	0.15				10974						32
	0.11	0.084				4759						43
	0.073	0.1				12048						58
	0.22	0.18										45
Delta BTI	0.34	0.37			Delta BTI	18824					Delta BTI	52
	0.27	0.47				18755						64
	0.2	0.36				10054						64
	0.32	0.82				6992						72
	0.12	0.07				3741						37
	0.26	0.32				22836						55
	0.36	0.87				5129						71
	0.44	0.83				25029						65
	0.21	0.17				15174						45
	0.47	1.06				20916						69
	0.2	0.66				8358						77
	0.31	0.35				20214						53

[truncated: 10 more sheets: Fig. 3c, Fig. 3e-f, Fig. S2, Fig. S3a, Fig. S4c, Fig. 5, Fig.6f, Fig. 6g, Fig.7b, Fig. 7c]
